# Supplementary material for: Multiple stages of evolutionary change in anthrax toxin receptor expression in humans
Source: Nat Commun. 2021 Nov 15;12:6590. doi: 10.1038/s41467-021-26854-z (PMC8592990; doi:10.1038/s41467-021-26854-z)
Supplement: Supplementary file 4 — Source Data [file 41467_2021_26854_MOESM4_ESM.xlsx]

## Sheet: 1C
Species	ANTXR2 PRO-seq reads	Source
human	1124	GSE85337		GSE85337 access:	https://www.ncbi.nlm.nih.gov/geo/query/acc.cgi?acc=GSE85337
human	2204	GSE85338
human	1642	GSE85339
chimp	7274	GSE85340
chimp	12375	GSE85341
chimp	13875	GSE85342
rhesus	11140	GSE85343
rhesus	18577	GSE85344
rhesus	58754	GSE85345

## Sheet: 1D
Index	Species	Source	Cell type	ANTXR2 transcript	Salmon TPM
hg19	rhesus	Danko lab	CD4+ T cell	NM_001145794.1	844.46
hg19	rhesus	Danko lab	CD4+ T cell	NM_001145794.1	1191.89
hg19	baboon	Danko lab	CD4+ T cell	NM_001145794.1	687.988
hg19	baboon	Danko lab	CD4+ T cell	NM_001145794.1	830.118
hg19	human	Danko lab	CD4+ T cell	NM_001145794.1	124.783
hg19	human	Danko lab	CD4+ T cell	NM_001145794.1	200.671
hg19	human	DICE	CD4+ T cell	NM_001145794.1	54.6026
hg19	human	DICE	CD4+ T cell	NM_001145794.1	54.4517
hg19	human	DICE	CD4+ T cell	NM_001145794.1	88.4692
hg19	human	DICE	CD4+ T cell	NM_001145794.1	30.2311
hg19	human	DICE	CD4+ T cell	NM_001145794.1	82.6685
hg19	human	DICE	CD4+ T cell	NM_001145794.1	70.4946
hg19	human	DICE	CD4+ T cell	NM_001145794.1	112.633
hg19	human	DICE	CD4+ T cell	NM_001145794.1	50.4885
hg19	human	DICE	CD4+ T cell	NM_001145794.1	66.3005
hg19	human	DICE	CD4+ T cell	NM_001145794.1	64.1369
hg19	human	DICE	CD4+ T cell	NM_001145794.1	80.8432
hg19	human	DICE	CD4+ T cell	NM_001145794.1	97.9343
hg19	human	DICE	CD4+ T cell	NM_001145794.1	30.5294
hg19	human	DICE	CD4+ T cell	NM_001145794.1	77.7448
hg19	human	DICE	CD4+ T cell	NM_001145794.1	160.124
hg19	human	DICE	CD4+ T cell	NM_001145794.1	109.378
hg19	human	DICE	CD4+ T cell	NM_001145794.1	54.808
hg19	human	DICE	CD4+ T cell	NM_001145794.1	52.5397
hg19	human	DICE	CD4+ T cell	NM_001145794.1	35.5944
hg19	human	DICE	CD4+ T cell	NM_001145794.1	34.6215
hg19	human	DICE	CD4+ T cell	NM_001145794.1	102.98
hg19	human	DICE	CD4+ T cell	NM_001145794.1	83.959
hg19	human	DICE	CD4+ T cell	NM_001145794.1	68.1204
hg19	human	DICE	CD4+ T cell	NM_001145794.1	28.6594
hg19	human	DICE	CD4+ T cell	NM_001145794.1	114.414
hg19	human	DICE	CD4+ T cell	NM_001145794.1	127.053
hg19	human	DICE	CD4+ T cell	NM_001145794.1	57.8331
hg19	human	DICE	CD4+ T cell	NM_001145794.1	125.418
hg19	human	DICE	CD4+ T cell	NM_001145794.1	70.6928
hg19	human	DICE	CD4+ T cell	NM_001145794.1	76.6091
hg19	human	DICE	CD4+ T cell	NM_001145794.1	89.9924
hg19	human	DICE	CD4+ T cell	NM_001145794.1	68.2024
hg19	human	DICE	CD4+ T cell	NM_001145794.1	49.3138
hg19	human	DICE	CD4+ T cell	NM_001145794.1	45.9166
hg19	human	DICE	CD4+ T cell	NM_001145794.1	110.248
hg19	human	DICE	CD4+ T cell	NM_001145794.1	24.104
hg19	human	DICE	CD4+ T cell	NM_001145794.1	37.719
hg19	human	DICE	CD4+ T cell	NM_001145794.1	81.5005
hg19	human	DICE	CD4+ T cell	NM_001145794.1	71.8181
hg19	human	DICE	CD4+ T cell	NM_001145794.1	41.6294
hg19	human	DICE	CD4+ T cell	NM_001145794.1	73.0226
hg19	human	DICE	CD4+ T cell	NM_001145794.1	33.6583
hg19	human	DICE	CD4+ T cell	NM_001145794.1	92.7051
hg19	human	DICE	CD4+ T cell	NM_001145794.1	19.6287
hg19	human	DICE	CD4+ T cell	NM_001145794.1	54.1889
hg19	human	DICE	CD4+ T cell	NM_001145794.1	70.5897
hg19	human	DICE	CD4+ T cell	NM_001145794.1	64.649
hg19	human	DICE	CD4+ T cell	NM_001145794.1	62.6377
hg19	human	DICE	CD4+ T cell	NM_001145794.1	81.4409
hg19	human	DICE	CD4+ T cell	NM_001145794.1	122.968
hg19	human	DICE	CD4+ T cell	NM_001145794.1	17.4722
hg19	human	DICE	CD4+ T cell	NM_001145794.1	37.5072
hg19	human	DICE	CD4+ T cell	NM_001145794.1	30.1095
hg19	human	DICE	CD4+ T cell	NM_001145794.1	44.3615
hg19	human	DICE	CD4+ T cell	NM_001145794.1	80.323
hg19	human	DICE	CD4+ T cell	NM_001145794.1	47.3299
hg19	human	DICE	CD4+ T cell	NM_001145794.1	91.4353
hg19	human	DICE	CD4+ T cell	NM_001145794.1	45.8556
hg19	human	DICE	CD4+ T cell	NM_001145794.1	68.2463
hg19	human	DICE	CD4+ T cell	NM_001145794.1	55.2611
hg19	human	DICE	CD4+ T cell	NM_001145794.1	66.6108
hg19	human	DICE	CD4+ T cell	NM_001145794.1	109.154
hg19	human	DICE	CD4+ T cell	NM_001145794.1	73.4532
hg19	human	DICE	CD4+ T cell	NM_001145794.1	73.5602
hg19	human	DICE	CD4+ T cell	NM_001145794.1	58.5149
hg19	human	DICE	CD4+ T cell	NM_001145794.1	67.7184
hg19	human	DICE	CD4+ T cell	NM_001145794.1	132.3
hg19	human	DICE	CD4+ T cell	NM_001145794.1	111.281
hg19	human	DICE	CD4+ T cell	NM_001145794.1	65.0288
hg19	human	DICE	CD4+ T cell	NM_001145794.1	99.9037
hg19	human	DICE	CD4+ T cell	NM_001145794.1	86.2123
hg19	human	DICE	CD4+ T cell	NM_001145794.1	57.1139
hg19	human	DICE	CD4+ T cell	NM_001145794.1	77.9204
hg19	human	DICE	CD4+ T cell	NM_001145794.1	122.626
hg19	human	DICE	CD4+ T cell	NM_001145794.1	53.5271
hg19	human	DICE	CD4+ T cell	NM_001145794.1	89.1479
hg19	human	DICE	CD4+ T cell	NM_001145794.1	31.1069
hg19	human	DICE	CD4+ T cell	NM_001145794.1	56.0119
hg19	human	DICE	CD4+ T cell	NM_001145794.1	60.2237
hg19	human	DICE	CD4+ T cell	NM_001145794.1	24.7985
hg19	human	DICE	CD4+ T cell	NM_001145794.1	75.2947
hg19	human	DICE	CD4+ T cell	NM_001145794.1	73.4807
hg19	human	DICE	CD4+ T cell	NM_001145794.1	39.035
hg19	human	DICE	CD4+ T cell	NM_001145794.1	31.1917

## Sheet: 1E
Time point	Replicate	ANTXR2 Fold expression compared to 0h
24	A	10.92
24	B	10.8815
24	C	11.2325
48	A	15.0145
48	B	17.3587
48	C	16.523

## Sheet: 1F
Condition	Replicate	Percent Viable
K562 Scramble	A	0.719643
K562 Scramble	B	0.671042
K562 Scramble	C	0.740075
K562 Scramble	D	0.71947
K562 Scramble	E	0.737598
K562 Scramble	F	0.728991
K562 CRISPRa ANTXR2	A	0.652616
K562 CRISPRa ANTXR3	B	0.53445
K562 CRISPRa ANTXR4	C	0.422108
K562 CRISPRa ANTXR5	D	0.524244
K562 CRISPRa ANTXR6	E	0.475078
K562 CRISPRa ANTXR7	F	0.65015

## Sheet: 2A
CRE	Chromosome	Start	End
CRE1	chr4	80991890	80995340
CRE1a	chr4	80992946	80993789
CRE1b	chr4	80994004	80994103
CRE2	chr4	80997558	81002572
CRE3	chr4	81046349	81051512
CRE4	chr4	81056879	81066488
CRE5	chr4	81075598	81076223
CRE6	chr4	81093179	81093846
CRE7	chr4	81105418	81106127
CRE8	chr4	81122964	81123982
CRE9	chr4	81124121	81124908

## Sheet: 2D
CRE	Species	Replicate	Normalized luciferase signal/human
CRE1	chimp	A	0.64896
CRE2	chimp	A	3.05355
CRE3	chimp	A	0.967907
CRE4	chimp	A	1.31883
CRE5	chimp	A	1.14282
CRE6	chimp	A	0.821991
CRE7	chimp	A	0.848916
CRE8	chimp	A	0.898633
CRE9	chimp	A	1.48471
CRE1	chimp	B	0.607769
CRE2	chimp	B	3.68574
CRE3	chimp	B	1.23056
CRE4	chimp	B	1.15565
CRE5	chimp	B	1.05578
CRE6	chimp	B	0.855648
CRE7	chimp	B	0.892895
CRE8	chimp	B	0.77246
CRE9	chimp	B	1.50031
CRE1	chimp	C	0.56232
CRE2	chimp	C	3.3214
CRE3	chimp	C	1.1176
CRE4	chimp	C	1.45175
CRE5	chimp	C	1.26176
CRE6	chimp	C	0.737295
CRE7	chimp	C	0.848916
CRE8	chimp	C	0.996938
CRE9	chimp	C	1.4864
CRE1	rhesus	A	0.733619
CRE2	rhesus	A	2.52957
CRE3	rhesus	A	1.68817
CRE4	rhesus	A	1.63961
CRE5	rhesus	A	0.886548
CRE6	rhesus	A	0.753676
CRE7	rhesus	A	1.04255
CRE8	rhesus	A	0.936806
CRE9	rhesus	A	1.10281
CRE1	rhesus	B	0.359997
CRE2	rhesus	B	2.64749
CRE3	rhesus	B	1.59555
CRE4	rhesus	B	2.18268
CRE5	rhesus	B	0.947918
CRE6	rhesus	B	0.985799
CRE7	rhesus	B	1.0793
CRE8	rhesus	B	0.983528
CRE9	rhesus	B	1.22152
CRE1	rhesus	C	0.309361
CRE2	rhesus	C	2.52733
CRE3	rhesus	C	1.86717
CRE4	rhesus	C	2.47186
CRE5	rhesus	C	0.846677
CRE6	rhesus	C	0.967393
CRE7	rhesus	C	1.10626
CRE8	rhesus	C	0.990899
CRE9	rhesus	C	1.12947

## Sheet: 3D
Tissue	baseMean	log2FoldChange E/A	pvalue	padj
Muscle	1209.99	0.519726	0.000533237	0.0323101
Pituitary	917.954	-0.558723	0.11601	0.779381
Thyroid	1882.33	0.0456758	0.762501	0.923806
Breast	6936.54	0.317911	0.258879	0.869308
Lung	3956.77	0.0991197	0.420183	0.731644
Small Intestine	6077.7	0.535484	0.0398622	0.322578
Adrenal Gland	3917.2	0.605842	0.00736456	0.233343
Brain	333.361	-0.175356	0.0638474	0.221188
Testis	1361.77	-0.0112152	0.974333	0.995541
Prostate	9613.18	0.248008	0.433848	0.952689
Heart	1870.85	0.102595	0.268707	0.716887
Esophagus	13043.8	0.191819	0.468419	0.97758
Skin	3127.31	0.0623644	0.67263	0.852132
Liver	1553.47	0.130061	0.412443	0.908118
Pancreas	658.182	0.0672993	0.728956	0.954147
Blood	2154.4	0.331278	0.213909	0.471242
Vagina	6170.46	0.696786	0.162178	0.999726
Ovary	9812.45	0.494402	0.0305294	0.605077
Blood Vessel	6375.94	-0.0043521	0.967744	0.991688
Nerve	6482.23	0.0645274	0.461266	0.789647
Adipose Tissue	8177.39	0.236117	0.0221588	0.245882
Kidney	1809.51	-0.0507076	0.914351	0.999513
Uterus	15485.8	0.182734	0.515709	0.95777
Salivary Gland	1790.59	0.339079	0.0990951	0.999994
Stomach	7134.74	1.13623	0.0489199	0.554533
Spleen	1899.68	0.0727981	0.553512	0.942022
Colon	11874.5	0.443854	0.0155989	0.200421

## Sheet: 4C (top)
Population	Log (1/LD50) Anthrax Sensitivity derived from Martchenko et al. 2012
CEU	1.37675
CEU	1.3279
CEU	0.166662
CEU	-0.238924
CEU	0.937418
CEU	1.04528
CEU	0.707966
CEU	1.69465
CEU	0.243668
CEU	-0.25602
CEU	1.13018
CEU	1.36351
CEU	-0.0148984
CEU	0.803271
CEU	1.18842
CEU	0.64321
CEU	0.600499
CEU	1.24413
CEU	1.18376
CEU	0.198871
CEU	0.970211
CEU	0.493089
CEU	-0.208952
CEU	0.682773
CEU	0.109747
CEU	0.570409
CEU	0.585695
CEU	0.53551
CEU	0.147276
CEU	0.376751
CEU	0.217742
CEU	0.354185
CEU	0.349498
CEU	0.470313
CEU	0.664743
CEU	-0.297038
CEU	0.246264
CEU	0.954286
CEU	1.00745
CEU	-0.329337
CEU	1.16115
CEU	0.52593
CEU	1.08513
CEU	0.150028
CEU	0.187755
CEU	1.14146
CEU	0.546529
CEU	0.114865
CEU	-0.133347
CEU	0.500725
CEU	0.826814
CEU	0.907279
CEU	0.429107
CEU	0.806875
CEU	0.34304
CEU	0.701147
CEU	0.683191
CEU	0.711527
CEU	0.415556
CEU	0.800794
CHB	1.32148
CHB	1.02503
CHB	0.0862921
CHB	1.55284
CHB	0.490126
CHB	1.36351
CHB	1.12436
CHB	0.446724
CHB	0.82594
CHB	0.555487
CHB	1.42946
CHB	1.28233
CHB	1.4045
CHB	1.06854
CHB	0.897909
CHB	1.22695
CHB	1.00789
CHB	0.678609
CHB	0.700057
CHB	1.41341
CHB	1.08778
CHB	0.507519
CHB	1.63078
CHB	1.767
CHB	1.27819
CHB	1.08302
CHB	0.686133
CHB	0.645124
CHB	1.08145
CHB	0.199283
CHB	1.16431
CHB	1.12378
CHB	0.720789
CHB	1.32422
CHB	0.539102
CHB	1.46471
CHB	0.783306
CHB	1.38195
CHB	1.17522
CHB	1.08513
CHB	1.10958
CHB	0.910802
CHB	1.56384
JPT	1.03716
JPT	0.542724
JPT	0.621602
JPT	0.376647
JPT	1.50169
JPT	0.681728
JPT	1.4437
JPT	1.61083
JPT	1.48812
JPT	1.52724
JPT	1.45842
JPT	1.35067
JPT	1.21467
JPT	1.51856
JPT	0.895513
JPT	0.851397
JPT	0.714218
JPT	1.27901
JPT	0.917933
JPT	0.18356
JPT	0.785951
JPT	0.829152
JPT	1.28483
JPT	-0.208791
JPT	0.721933
JPT	1.49621
JPT	0.64474
JPT	0.519993
JPT	0.401319
JPT	1.2636
JPT	0.812761
JPT	0.815877
JPT	1.24109
JPT	1.55752
JPT	1.28567
JPT	1.02595
JPT	0.443336
JPT	0.998699
JPT	1.11862
JPT	-0.543273
JPT	0.79129
JPT	1.72816
JPT	0.529443
JPT	1.03527
YRI	1.18177
YRI	1.00745
YRI	1.07831
YRI	0.981716
YRI	0.953505
YRI	0.892451
YRI	0.905529
YRI	0.848324
YRI	1.19044
YRI	1.15739
YRI	1.10237
YRI	1.02411
YRI	1.14691
YRI	1.40782
YRI	1.14752
YRI	1.23807
YRI	1.03668
YRI	-0.0603956
YRI	1.00524
YRI	0.815309
YRI	0.804931
YRI	1.20204
YRI	1.5376
YRI	1.29499
YRI	1.1986
YRI	1.65758
YRI	1.30539
YRI	1.41567
YRI	1.35458
YRI	1.33442
YRI	1.11805
YRI	1.47886
YRI	1.15366
YRI	1.25964
YRI	1.3536
YRI	0.860751
YRI	1.04048
YRI	1.17914
YRI	1.10237
YRI	1.44977
YRI	1.51428
YRI	1.02457
YRI	1.12668
YRI	1.34969
YRI	0.639596
YRI	1.33819
YRI	1.07058
YRI	1.37366
YRI	1.21042
YRI	0.0329203
YRI	0.180456
YRI	1.79048
YRI	1.55596
YRI	1.09583
YRI	1.36957
YRI	1.65365
YRI	0.749092
YRI	0.992679
YRI	-0.132516
YRI	0.780677
YRI	1.14388
YRI	0.59363
YRI	0.974694
YRI	0.864549
YRI	1.79317
YRI	1.39903
YRI	1.58838
YRI	1.39041
YRI	1.28067
YRI	1.16178
YRI	1.58503
YRI	1.54821
YRI	0.502517
YRI	1.32239
YRI	1.057
YRI	1.56225
YRI	1.49349
YRI	0.70708
YRI	1.85699
YRI	1.13018
YRI	1.12552
YRI	0.625802
YRI	1.43771
YRI	1.29414

## Sheet: 4C (bottom)
	Allele Frequency
Population	A	G
GWD	0.2655	0.7345
MSL	0.1529	0.8471
YRI	0.1389	0.8611
ESN	0.1061	0.8939
LWK	0.1515	0.8485
IBS	0.8318	0.1682
GBR	0.8478	0.1522
TSI	0.1389	0.8611
FIN	0.7677	0.2323
PJL	0.6094	0.3906
GIH	0.6117	0.3883
STU	0.4563	0.5437
ITU	0.5388	0.4612
BEB	0.4419	0.5581
CDX	0.399	0.601
KHV	0.3465	0.6535
CHS	0.2917	0.7083
CHB	0.3641	0.6359
JPT	0.4038	0.5962
CEU	0.8636	0.1364
ASW	0.2869	0.7131
MXL	0.5781	0.4219
CLM	0.6915	0.3085
PUR	0.7905	0.2095
PEL	0.5291	0.4709
ACB	0.3021	0.6979

## Sheet: S1
Species	PA/LF added	Fold IL-2 over unactivated control
human	no	53.3725
human	no	47.8957
human	no	50.26
human	yes	41.9698
human	yes	44.7075
human	yes	40.9098

[truncated: 9 more sheets: S2, S4, S5, S6, S7, S8, S10, S15, S19]
